# Supplementary material for: Recent Updates on ALMT Transporters’ Physiology, Regulation, and Molecular Evolution in Plants
Source: Plants (Basel). 2023 Sep 4;12(17):3167. doi: 10.3390/plants12173167 (PMC10490231; doi:10.3390/plants12173167)
Supplement: Supplementary file 1 [file plants-12-03167-s001.zip]

Archive with 3 entries (3 files):
- Figure S1_Multiple_alignment.pdf
- Figure S2_Tree_var3_3.pdf
- Supplementary_Table_S1.pdf
